# Supplementary material for: A Potential Role of Cyclic Dependent Kinase 1 (CDK1) in Late Stage of Retinal Degeneration
Source: Cells. 2022 Jul 7;11(14):2143. doi: 10.3390/cells11142143 (PMC9317054; doi:10.3390/cells11142143)
Supplement: Supplementary file 1 [file cells-11-02143-s001.zip]

Archive with 1 entries (1 files):
- cells-1728226-supplementary.pdf
